# Supplementary material for: Association between handgrip strength, balance, and knee flexion/extension strength in older adults
Source: PLoS One. 2018 Jun 1;13(6):e0198185. doi: 10.1371/journal.pone.0198185 (PMC5983424; doi:10.1371/journal.pone.0198185)
Supplement: S1 Datas — (XLSX) [file pone.0198185.s001.xlsx]

## Sheet: Plan1
GROUP	SUBJECT	AGE	BODY MASS	HEIGHT	BMI	PHYSICAL ACTIVITY	MARITAL STATUS	SCHOOLING (YEARS)	MMENTAL
1	1	82	48.5	1.51	21.271	2	4	8	21
1	2	62	105	1.67	37.6493	2	3	15	30
1	3	61	96	1.63	36.1323	2	1	15	29
1	4	65	74.4	1.56	30.572	1	1	11	26
1	5	74	81.8	1.62	31.169	1	4	8	28
1	6	80	82	1.53	35.0293	2	4	11	28
1	7	60	72	1.62	27.4348	2	3	15	30
1	8	68	63	1.53	26.9127	1	1	5	30
1	9	67	62.5	1.61	24.1117	2	4	15	24
1	10	61	68	1.62	25.9107	2	1	11	29
1	11	64	91	1.68	32.2421	2	1	15	30
1	12	66	82.4	1.53	35.2001	2	1	15	30
1	13	85	50	1.6	19.5312	2	5	8	28
1	14	60	82.3	1.67	29.5098	1	3	15	27
1	15	74	83.9	1.57	34.0379	1	2	8	27
1	16	60	81.4	1.63	30.6372	1	1	8	27
1	17	60	88	1.62	33.5315	2	4	11	28
1	18	80	74.7	1.47	34.5689	2	4	8	29
1	19	66	59.8	1.59	23.6541	2	4	8	25
1	20	65	62.5	1.64	23.2377	2	2	4	18
1	21	68	88	158	0.00352508	1	3	5	29
1	22	65	67	1.44	32.311	2	4	8	22
1	23	63	62.8	1.53	26.8273	2	3	11	30
1	24	64	52.5	1.56	21.573	2	2	15	28
1	25	60	87	1.53	37.1652	1	1	15	30
1	26	62	71.5	1.54	30.1484	2	2	8	24
1	27	64	69	1.5	30.6667	2	4	15	29
1	28	62	112	1.55	46.6181	1	1	11	22
1	29	76	62.8	1.57	25.4777	1	4	8	18
1	30	75	91	1.61	35.1067	2	3	8	19
1	31	69	58	1.64	21.5645	1	4	8	27
1	32	61	92	1.65	33.7925	1	3	5	28
1	33	71	76.3	1.58	30.564	2	4	11	27
1	34	72	68.2	1.56	28.0243	1	4	15	30
1	35	74	84	1.55	34.9636	2	4	8	22
1	36	71	75	1.65	27.5482	2	1	8	23
1	37	66	70	1.63	26.3465	1	4	11	26
1	38	66	62	1.43	30.3193	2	3	11	28
1	39	60	67.7	1.6	26.4453	1	4	11	20
1	40	65	60	1.54	25.2994	2	2	11	26
1	41	74	71	1.5	31.5556	1	1	8	28
1	42	71	68	1.56	27.9421	1	1	11	30
1	43	70	53.9	1.56	22.1483	2	4	8	25
1	44	62	76.3	1.62	29.0733	1	4	8	28
1	45	69	73	1.56	29.9967	1	3	8	25
1	46	73	57	1.5	25.3333	2	4	15	29
1	47	60	66	1.49	29.7284	2	4	8	26
1	48	61	81.5	1.59	32.2376	2	4	15	28
1	49	64	75.5	1.6	29.4922	2	1	8	29
1	50	61	61.5	1.56	25.2712	2	1	15	28
1	51	61	71.4	1.54	30.1063	2	1	8	29
1	52	63	69.6	1.68	24.6599	2	2	5	24
1	53	65	74.7	1.63	28.1155	1	3	15	27
1	54	63	54	1.54	22.7694	1	2	11	30
1	55	66	63	1.5	28	2	4	4	19
2	56	61	63	1.53	26.9127	2	1	15	30
2	57	64	59.4	1.58	23.7943	2	1	8	29
2	58	65	61	1.53	26.0584	1	4	8	27
2	59	62	85	1.52	36.7902	2	1	11	28
2	60	64	53	1.63	19.9481	2	1	5	27
2	61	63	74.6	1.46	34.9972	1	1	15	30
2	62	60	74.8	1.59	29.5874	2	3	11	23
2	63	71	71.7	1.55	29.8439	2	4	8	27
2	64	62	82	1.59	32.4354	2	3	5	27
2	65	64	62.6	1.46	29.3676	2	3	4	22
2	66	75	65	1.41	32.6945	2	1	5	27
2	67	69	61	1.54	25.721	1	4	5	30
2	68	76	84	1.57	34.0785	2	4	8	26
2	69	64	98.5	1.57	39.9611	2	1	8	28
2	70	72	62.3	1.55	25.9313	2	1	8	29
2	71	60	62	1.6	24.2187	1	1	15	30
2	72	68	81	1.53	34.6021	1	4	15	30
2	73	71	81.1	1.57	32.9019	2	1	15	24
2	74	66	58.8	1.58	23.5539	2	1	15	27
2	75	82	46.6	1.36	25.1946	2	4	8	26
2	76	69	66	1.5	29.3333	2	1	11	24
2	77	77	86	1.51	37.7176	2	4	8	26
2	78	64	73.1	1.56	30.0378	2	4	11	30
2	79	65	72.5	1.54	30.5701	2	1	8	18
2	80	63	66.8	1.65	24.5363	2	2	15	29
2	81	64	108	1.58	43.2623	2	3	11	30
2	82	60	64	1.58	25.6369	2	3	11	24
2	83	71	78.6	1.53	33.5768	2	1	8	27
2	84	79	65.5	1.5	29.1111	2	1	8	26
2	85	76	67.3	1.56	27.6545	2	1	11	29
2	86	65	76.2	1.63	28.68	1	1	5	30
2	87	66	60.8	1.54	25.6367	2	3	11	30
2	88	63	54.3	1.54	22.8959	1	4	8	24
2	89	68	70	1.64	26.0262	2	3	11	30
2	90	70	70	1.52	30.2978	2	1	15	28
2	91	66	75	1.56	30.8185	2	1	8	24
2	92	68	62	1.53	26.4855	2	1	15	30
2	93	71	65	1.59	25.711	2	3	15	29
2	94	68	76.5	1.56	31.4349	2	3	15	22
2	95	66	76.8	1.56	31.5582	1	1	5	28
2	96	76	61	1.53	26.0584	2	1	15	29
2	97	78	36	1.4	18.3673	2	4	8	24
2	98	63	63.7	1.58	25.5167	2	2	15	27
2	99	66	85.6	1.58	34.2894	1	3	11	27
2	100	73	78	1.6	30.4687	2	1	15	29
2	101	73	61.7	1.47	28.5529	2	4	8	28
2	102	72	78	1.67	27.968	2	1	15	28
2	103	68	56.6	1.51	24.8235	1	4	11	27
2	104	60	66.4	1.57	26.9382	2	3	8	30
2	105	69	53.8	1.43	26.3094	2	2	5	30
2	106	74	67	1.56	27.5312	1	4	15	30
2	107	67	68.4	1.51	29.9987	2	2	8	26
2	108	61	71	1.55	29.5525	2	3	8	29
2	109	76	65	1.56	26.7094	2	4	15	18
2	110	72	81	1.61	31.2488	2	1	15	25
						1. IRREGULARLY ACTIVE A	1 MARRIED
						2. IRREGULARLY ACTIVE B	2 SINGLE
							3 WEDNESDAY
							4 SEPARATED
